# Supplementary material for: Prediction Model for Hypertension and Diabetes Mellitus Using Korean Public Health Examination Data (2002–2017)
Source: Diagnostics (Basel). 2022 Aug 14;12(8):1967. doi: 10.3390/diagnostics12081967 (PMC9407141; doi:10.3390/diagnostics12081967)
Supplement: Supplementary file 1 [file diagnostics-12-01967-s001.zip]

Archive with 1 entries (1 files):
- diagnostics-1828030-supplementary.pdf
